# Supplementary material for: Chemical modulation of cytosolic BAX homodimer potentiates BAX activation and apoptosis
Source: Nat Commun. 2023 Dec 16;14:8381. doi: 10.1038/s41467-023-44084-3 (PMC10725471; doi:10.1038/s41467-023-44084-3)
Supplement: Supplementary file 4 — Source Data [file 41467_2023_44084_MOESM4_ESM.zip]

Archive with 2 entries (2 files):
- Gitego et al. Source Data.xlsx
- __MACOSX/._Gitego et al. Source Data.xlsx
